# Supplementary material for: Enhancement Strategy for Protocatechuic Acid Production Using Corynebacterium glutamicum with Focus on Continuous Fermentation Scale-Up and Cytotoxicity Management
Source: Int J Mol Sci. 2025 Jan 5;26(1):396. doi: 10.3390/ijms26010396 (PMC11720217; doi:10.3390/ijms26010396)
Supplement: Supplementary file 1 [file ijms-26-00396-s001.zip]

Archive with 1 entries (1 files):
- ijms-3380489-supplementary.docx
